# Supplementary material for: The opgC gene is required for OPGs succinylation and is osmoregulated through RcsCDB and EnvZ/OmpR in the phytopathogen Dickeya dadantii
Source: Sci Rep. 2016 Jan 21;6:19619. doi: 10.1038/srep19619 (PMC4726272; doi:10.1038/srep19619)
Supplement: Supplementary Information [file srep19619-s1.xls]

## Sheet: Table S1
FeatureID	Locus Tag	Feature Type	Strand	Left End	Right End	Product	Name	Localization	# TM	# strain
ABF-0016319	Dda3937_01122	CDS	+	35988	36929	predicted acetyltransferase	yiiD	cytoplasmic
ABF-0016352	Dda3937_01145	CDS	-	65612	66100	putative acetyltransferase		cytoplasmic
ABF-0017653	Dda3937_02016	CDS	-	151241	151678	putative N-acetyltransferase	yhhK	cytoplasmic
ABF-0020877	Dda3937_04219	CDS	-	240302	240643	Histone acetyltransferase HPA2-like acetyltransferase		cytoplasmic
ABF-0016530	Dda3937_01255	CDS	+	396291	397028	1-acyl-sn-glycerol-3-phosphate acyltransferase	plsC	membrane	3
ABF-0016578	Dda3937_01289	CDS	-	437238	437741	Putative acetyltransferase	yjgM	cytoplasmic
ABF-0016582	Dda3937_01291	CDS	+	438679	439176	Histone acetyltransferase HPA2-like acetyltransferase	yedL	cytoplasmic
ABF-0016618	Dda3937_01311	CDS	-	463565	464044	GCN5-related N-acetyltransferase; Histone acetyltransferase HPA2-like acetyltransferase		cytoplasmic
ABF-0016642	Dda3937_01327	CDS	+	475928	476377	Histone acetyltransferase HPA2-like acetyltransferase		cytoplasmic
ABF-0018565	Dda3937_02653	CDS	+	559953	560633	Chloramphenicol acetyltransferase	wbbJ	cytoplasmic
ABF-0018639	Dda3937_02698	CDS	+	580950	581450	Colanic acid biosynthesis acetyltransferase wcaB	wcaB	cytoplasmic
ABF-0018649	Dda3937_02705	CDS	+	587612	588031	GCN5-related N-acetyltransferase; Histone acetyltransferase HPA2-like acetyltransferase		cytoplasmic
ABF-0018673	Dda3937_02724	CDS	-	607513	610002	glycerol-3-phosphate O-acyltransferase	plsB	membrane	5
ABF-0018098	Dda3937_02330	CDS	+	689649	690152	predicted acyltransferase with acyl-CoA N-acyltransferase domain	yhbS	cytoplasmic
ABF-0018080	Dda3937_02319	CDS	-	698591	699034	acetylase for 30S ribosomal subunit protein S18	rimI	cytoplasmic
ABF-0018012	Dda3937_02265	CDS	+	754472	755452	Lipid A biosynthesis lauroyl acyltransferase	ddg	cytoplasmic
ABF-0016408	Dda3937_01178	CDS	+	792313	792858	putative acetyltransferase		cytoplasmic
ABF-0017276	Dda3937_01764	CDS	-	917000	918097	Acetyltransferase, GNAT family		cytoplasmic
ABF-0016745	Dda3937_01399	CDS	+	956725	959004	NADP-linked malic enzyme	maeB	cytoplasmic
ABF-0016749	Dda3937_01402	CDS	+	961105	961530	predicted acyltransferase with acyl-CoA N-acyltransferase domain	ypeA	cytoplasmic
ABF-0016763	Dda3937_01410	CDS	+	973263	973676	Acetyltransferase		cytoplasmic
ABF-0015920	Dda3937_00857	CDS	-	1118919	1120244	N-acetylglutamate synthase	argA	cytoplasmic
ABF-0015923	Dda3937_00860	CDS	-	1123386	1123865	Acetyltransferase, GNAT family		cytoplasmic
ABF-0015925	Dda3937_00862	CDS	-	1124901	1125347	Histone acetyltransferase HPA2-like acetyltransferase		cytoplasmic
ABF-0015943	Dda3937_00876	CDS	-	1137222	1138046	2,3,4,5-tetrahydropyridine-2-carboxylate N-succinyltransferase	dapD	cytoplasmic
ABF-0017466	Dda3937_01886	CDS	+	1152992	1154014	UDP-3-O-(3-hydroxymyristoyl)-glucosamine N-acyltransferase	lpxD	cytoplasmic
ABF-0017469	Dda3937_01888	CDS	+	1154622	1155410	UDP-N-acetylglucosamine acyltransferase	lpxA	cytoplasmic
ABF-0017519	Dda3937_01922	CDS	+	1189321	1189884	Phosphinothricin N-acetyltransferase		cytoplasmic
ABF-0017317	Dda3937_01793	CDS	-	1345424	1346005	spermidine N1-acetyltransferase	speG	cytoplasmic
ABF-0018357	Dda3937_02503	CDS	+	1368598	1370616	predicted hydrolase	ypfI	membrane	7
ABF-0018319	Dda3937_02471	CDS	-	1396162	1397691	apolipoprotein N-acyltransferase	lnt	membrane	10	NFB7435
ABF-0016950	Dda3937_01534	CDS	+	1444980	1446206	dihydrolipoyltranssuccinase	sucB	cytoplasmic
ABF-0018848	Dda3937_02841	CDS	+	1757852	1758364	GCN5-related N-acetyltransferase	yncA	cytoplasmic
ABF-0018845	Dda3937_02839	CDS	+	1760179	1760685	Putative acetyltransferase	yhhY	cytoplasmic
ABF-0047008	Dda3937_04525	CDS	+	1767497	1768540	citrate lyase synthetase	citC_2	cytoplasmic
ABF-0019133	Dda3937_03025	CDS	+	1788457	1789305	Histone acetyltransferase HPA2-like acetyltransferase		cytoplasmic
ABF-0020017	Dda3937_03615	CDS	+	2087403	2089151	hypothetical protein		cytoplasmic
ABF-0020015	Dda3937_03613	CDS	+	2089371	2090117	Dihydrolipoamide succinyltransferase component (E2) of 2-oxoglutarate dehydrogenase complex		cytoplasmic
ABF-0018147	Dda3937_02361	CDS	-	2155106	2155834	leucyl/phenylalanyl-tRNA-protein transferase	aat	cytoplasmic
ABF-0047073	Dda3937_04561	CDS	+	2207809	2208852	citrate lyase synthetase	citC_1	cytoplasmic
ABF-0047082	Dda3937_04568	CDS	+	2248922	2249848	Nitrilase/cyanide hydratase and apolipoprotein N-acyltransferase		cytoplasmic
ABF-0017052	Dda3937_01603	CDS	+	2256428	2257012	ribosomal-protein-S5-alanine N-acetyltransferase	rimJ	cytoplasmic
ABF-0047089	Dda3937_04573	CDS	+	2279861	2280847	acyl (myristate) transferase	lpxM	membrane	3
ABF-0020768	Dda3937_04138	CDS	+	2411479	2411931	TPR repeat protein		cytoplasmic
ABF-0020770	Dda3937_04140	CDS	-	2413290	2414294	Integral membrane protein		membrane	10	NFB 7306
ABF-0020261	Dda3937_03785	CDS	+	2717901	2719169	Acyltransferase		membrane	10	NFB 7305
ABF-0019290	Dda3937_03130	CDS	+	2815445	2815993	Putative ribosomal-protein-serine acetyltransferase		cytoplasmic
ABF-0019946	Dda3937_03561	CDS	+	3010118	3011038	Lipid A biosynthesis lauroyl acyltransferase	htrB	membrane	2
ABF-0020585	Dda3937_04018	CDS	+	3297623	3299764	phosphate acetyltransferase	pta	cytoplasmic
ABF-0015398	Dda3937_00488	CDS	-	3343141	3344475	beta-ketoacyl-CoA thiolase, anaerobic, subunit	fadI	cytoplasmic
ABF-0020667	Dda3937_04070	CDS	+	3655942	3656394	Protein export cytoplasm protein SecA ATPase RNA helicase		cytoplasmic
ABF-0019327	Dda3937_03156	CDS	+	3704876	3705340	GCN5-related N-acetyltransferase		cytoplasmic
ABF-0015965	Dda3937_00888	CDS	+	3818203	3820869	predicted acyl-CoA synthetase	yfiQ	cytoplasmic
ABF-0014826	Dda3937_00171	CDS	+	3903382	3904023	conserved inner membrane protein	ygiH	membrane	3
ABF-0018488	Dda3937_02594	CDS	-	3943114	3943569	Acetyltransferase	elaA	cytoplasmic
ABF-0018486	Dda3937_02592	CDS	-	3944825	3947023	bifunctional 2-acylglycerophospho-ethanolamine acyl transferase/acyl-acyl carrier protein synthetase	aas	membrane	6
ABF-0018474	Dda3937_02584	CDS	-	3958523	3959026	GnaT-family acetyltransferase		cytoplasmic
ABF-0019241	Dda3937_03097	CDS	-	4088904	4090790	pyruvate dehydrogenase, dihydrolipoyltransacetylase component E2	aceF	cytoplasmic
ABF-0016719	Dda3937_01384	CDS	-	4174531	4175643	Exopolysaccharide production protein exoZ		membrane	9	NFB 7307
ABF-0015237	Dda3937_00457	CDS	+	4280278	4280808	GCN5-related N-acetyltransferase		cytoplasmic
ABF-0017813	Dda3937_02126	CDS	-	4361219	4362148	homoserine transsuccinylase	metA	cytoplasmic
ABF-0016938	Dda3937_01530	CDS	+	4368079	4368624	conserved protein	yrdA	cytoplasmic
ABF-0015083	Dda3937_00352	CDS	+	4465119	4466837	Putative hemolysin		cytoplasmic
ABF-0014994	Dda3937_00285	CDS	-	4545900	4546424	acetyltransferase, GNAT family		cytoplasmic
ABF-0014975	Dda3937_00272	CDS	-	4561437	4562153	dTDP-fucosamine acetyltransferase	rffC	cytoplasmic
ABF-0017745	Dda3937_02076	CDS	+	4615196	4616359	3-ketoacyl-CoA thiolase (thiolase I)	fadA	cytoplasmic
ABF-0017711	Dda3937_02049	CDS	-	4647043	4647864	serine acetyltransferase	cysE	cytoplasmic
ABF-0019415	Dda3937_03219	CDS	+	4711004	4711642	Homoserine lactone synthase YpeI	expI	cytoplasmic
ABF-0016148	Dda3937_01014	CDS	+	4796825	4797280	Acetyltransferase	yiaC	cytoplasmic
ABF-0016172	Dda3937_01029	CDS	-	4812317	4812799	Histone acetyltransferase HPA2-like acetyltransferase		cytoplasmic
ABF-0016238	Dda3937_01072	CDS	-	4862944	4863423	Histone acetyltransferase HPA2-like acetyltransferase		cytoplasmic
ABF-0014781	Dda3937_00142	CDS	-	4908231	4909601	bifunctional N-acetyl glucosamine-1-phosphate uridyltransferase/glucosamine-1-phosphate acetyl transferase		cytoplasmic
						#TM analyze based on the Tmpred program K. Hofmann & W. Stoffel (1993) TMbase - A database of membrane spanning proteins segments Biol. Chem. Hoppe-Seyler 374,166
